# Supplementary material for: CRISPR/dCas13(Rx) Derived RNA N6‐methyladenosine (m6A) Dynamic Modification in Plant
Source: Adv Sci (Weinh). 2024 Sep 4;11(39):2401118. doi: 10.1002/advs.202401118 (PMC11497087; doi:10.1002/advs.202401118)
Supplement: Supplementary file 2 — Supplemental Table 1 [file ADVS-11-2401118-s002.xlsx]

## Sheet: GhECA1
	#	Similar sequences	Query coverage (%)	Total score	E value	Identity (%)
sgRNA-a	1	Ghir_D01G022680.1.exon8 transcript=Ghir_D01G022680.1 gene=Ghir_D01G022680 seq_id=Ghir_D01 type=exon	100	23	3.52×10-5	1
	2	Ghir_A07G006510.1.exon2 transcript=Ghir_A07G006510.1 gene=Ghir_A07G006510 seq_id=Ghir_A07 type=exon	70	16	5.29×10-1	1
	3	Ghir_A11G030970.2.exon5 transcript=Ghir_A11G030970.2 gene=Ghir_A11G030970 seq_id=Ghir_A11 type=exon	61	14	8.27	1
	4	Ghir_A11G030760.2.exon2 transcript=Ghir_A11G030760.2 gene=Ghir_A11G030760 seq_id=Ghir_A11 type=exon	61	14	8.27	1
	5	Ghir_A11G030760.1.exon3 transcript=Ghir_A11G030760.1 gene=Ghir_A11G030760 seq_id=Ghir_A11 type=exon	61	14	8.27	1
	6	Ghir_A11G030700.1.exon4 transcript=Ghir_A11G030700.1 gene=Ghir_A11G030700 seq_id=Ghir_A11 type=exon	61	14	8.27	1
	7	Ghir_D09G020530.1.exon7 transcript=Ghir_D09G020530.1 gene=Ghir_D09G020530 seq_id=Ghir_D09 type=exon	61	14	8.27	1
	8	Ghir_A09G021120.1.exon7 transcript=Ghir_A09G021120.1 gene=Ghir_A09G021120 seq_id=Ghir_A09 type=exon	61	14	8.27	1
	9	Ghir_A08G003670.2.exon1 transcript=Ghir_A08G003670.2 gene=Ghir_A08G003670 seq_id=Ghir_A08 type=exon	61	14	8.27	1
	10	Ghir_A08G003670.1.exon1 transcript=Ghir_A08G003670.1 gene=Ghir_A08G003670 seq_id=Ghir_A08 type=exon	61	14	8.27	1
	11	Ghir_D08G003850.2.exon1 transcript=Ghir_D08G003850.2 gene=Ghir_D08G003850 seq_id=Ghir_D08 type=exon	61	14	8.27	1
	12	Ghir_D08G003850.1.exon1 transcript=Ghir_D08G003850.1 gene=Ghir_D08G003850 seq_id=Ghir_D08 type=exon	61	14	8.27	1
	13	Ghir_D07G003380.1.exon2 transcript=Ghir_D07G003380.1 gene=Ghir_D07G003380 seq_id=Ghir_D07 type=exon	61	14	8.27	1
	14	Ghir_D07G003380.6.exon2 transcript=Ghir_D07G003380.6 gene=Ghir_D07G003380 seq_id=Ghir_D07 type=exon	61	14	8.27	1
	15	Ghir_D07G003380.5.exon2 transcript=Ghir_D07G003380.5 gene=Ghir_D07G003380 seq_id=Ghir_D07 type=exon	61	14	8.27	1
	16	Ghir_A07G003370.2.exon2 transcript=Ghir_A07G003370.2 gene=Ghir_A07G003370 seq_id=Ghir_A07 type=exon	61	14	8.27	1
	17	Ghir_A06G016820.1.exon1 transcript=Ghir_A06G016820.1 gene=Ghir_A06G016820 seq_id=Ghir_A06 type=exon	61	14	8.27	1
	18	Ghir_A06G002400.1.exon1 transcript=Ghir_A06G002400.1 gene=Ghir_A06G002400 seq_id=Ghir_A06 type=exon	61	14	8.27	1
	19	Ghir_D06G017790.4.exon2 transcript=Ghir_D06G017790.4 gene=Ghir_D06G017790 seq_id=Ghir_D06 type=exon	61	14	8.27	1
	20	Ghir_D06G017790.3.exon2 transcript=Ghir_D06G017790.3 gene=Ghir_D06G017790 seq_id=Ghir_D06 type=exon	61	14	8.27	1
	21	Ghir_D06G017790.2.exon2 transcript=Ghir_D06G017790.2 gene=Ghir_D06G017790 seq_id=Ghir_D06 type=exon	61	14	8.27	1
	22	Ghir_D06G017790.1.exon2 transcript=Ghir_D06G017790.1 gene=Ghir_D06G017790 seq_id=Ghir_D06 type=exon	61	14	8.27	1
	23	Ghir_D06G002260.1.exon1 transcript=Ghir_D06G002260.1 gene=Ghir_D06G002260 seq_id=Ghir_D06 type=exon	61	14	8.27	1
	24	Ghir_D05G037630.1.exon5 transcript=Ghir_D05G037630.1 gene=Ghir_D05G037630 seq_id=Ghir_D05 type=exon	61	14	8.27	1
sgRNA-b	1	Ghir_D01G022680.1.exon8 transcript=Ghir_D01G022680.1 gene=Ghir_D01G022680 seq_id=Ghir_D01 type=exon	100	23	3.52×10-5	1
	2	Ghir_A07G006510.1.exon2 transcript=Ghir_A07G006510.1 gene=Ghir_A07G006510 seq_id=Ghir_A07 type=exon	65	15	2.09	1
	3	Ghir_A11G030760.2.exon2 transcript=Ghir_A11G030760.2 gene=Ghir_A11G030760 seq_id=Ghir_A11 type=exon	61	14	8.27	1
	4	Ghir_A11G030760.1.exon3 transcript=Ghir_A11G030760.1 gene=Ghir_A11G030760 seq_id=Ghir_A11 type=exon	61	14	8.27	1
	5	Ghir_A11G030700.1.exon4 transcript=Ghir_A11G030700.1 gene=Ghir_A11G030700 seq_id=Ghir_A11 type=exon	61	14	8.27	1
	6	Ghir_D09G020530.1.exon7 transcript=Ghir_D09G020530.1 gene=Ghir_D09G020530 seq_id=Ghir_D09 type=exon	61	14	8.27	1
	7	Ghir_A09G021120.1.exon7 transcript=Ghir_A09G021120.1 gene=Ghir_A09G021120 seq_id=Ghir_A09 type=exon	61	14	8.27	1
	8	Ghir_A08G003670.2.exon1 transcript=Ghir_A08G003670.2 gene=Ghir_A08G003670 seq_id=Ghir_A08 type=exon	61	14	8.27	1
	9	Ghir_A08G003670.1.exon1 transcript=Ghir_A08G003670.1 gene=Ghir_A08G003670 seq_id=Ghir_A08 type=exon	61	14	8.27	1
	10	Ghir_D08G003850.2.exon1 transcript=Ghir_D08G003850.2 gene=Ghir_D08G003850 seq_id=Ghir_D08 type=exon	61	14	8.27	1
	11	Ghir_D08G003850.1.exon1 transcript=Ghir_D08G003850.1 gene=Ghir_D08G003850 seq_id=Ghir_D08 type=exon	61	14	8.27	1
	12	Ghir_A06G002400.1.exon1 transcript=Ghir_A06G002400.1 gene=Ghir_A06G002400 seq_id=Ghir_A06 type=exon	61	14	8.27	1
	13	Ghir_D06G002260.1.exon1 transcript=Ghir_D06G002260.1 gene=Ghir_D06G002260 seq_id=Ghir_D06 type=exon	61	14	8.27	1
	14	Ghir_A11G030970.2.exon5 transcript=Ghir_A11G030970.2 gene=Ghir_A11G030970 seq_id=Ghir_A11 type=exon	61	14	8.27	1
	15	Ghir_A06G016820.1.exon1 transcript=Ghir_A06G016820.1 gene=Ghir_A06G016820 seq_id=Ghir_A06 type=exon	61	14	8.27	1
	16	Ghir_D06G017790.4.exon2 transcript=Ghir_D06G017790.4 gene=Ghir_D06G017790 seq_id=Ghir_D06 type=exon	61	14	8.27	1
	17	Ghir_D06G017790.3.exon2 transcript=Ghir_D06G017790.3 gene=Ghir_D06G017790 seq_id=Ghir_D06 type=exon	61	14	8.27	1
	18	Ghir_D06G017790.2.exon2 transcript=Ghir_D06G017790.2 gene=Ghir_D06G017790 seq_id=Ghir_D06 type=exon	61	14	8.27	1
	19	Ghir_D06G017790.1.exon2 transcript=Ghir_D06G017790.1 gene=Ghir_D06G017790 seq_id=Ghir_D06 type=exon	61	14	8.27	1
	20	Ghir_D05G037630.1.exon5 transcript=Ghir_D05G037630.1 gene=Ghir_D05G037630 seq_id=Ghir_D05 type=exon	61	14	8.27	1
	21	Ghir_A03G014410.2.exon2 transcript=Ghir_A03G014410.2 gene=Ghir_A03G014410 seq_id=Ghir_A03 type=exon	61	14	8.27	1
sgRNA-c	1	Ghir_D01G022680.1.exon8 transcript=Ghir_D01G022680.1 gene=Ghir_D01G022680 seq_id=Ghir_D01 type=exon	100	23	3.52×10-5	1
	2	Ghir_A11G030970.2.exon5 transcript=Ghir_A11G030970.2 gene=Ghir_A11G030970 seq_id=Ghir_A11 type=exon	61	14	8.27	1
	3	Ghir_A11G030760.2.exon2 transcript=Ghir_A11G030760.2 gene=Ghir_A11G030760 seq_id=Ghir_A11 type=exon	61	14	8.27	1
	4	Ghir_A11G030760.1.exon3 transcript=Ghir_A11G030760.1 gene=Ghir_A11G030760 seq_id=Ghir_A11 type=exon	61	14	8.27	1
	5	Ghir_A11G030700.1.exon4 transcript=Ghir_A11G030700.1 gene=Ghir_A11G030700 seq_id=Ghir_A11 type=exon	61	14	8.27	1
	6	Ghir_D09G020530.1.exon7 transcript=Ghir_D09G020530.1 gene=Ghir_D09G020530 seq_id=Ghir_D09 type=exon	61	14	8.27	1
	7	Ghir_A09G021120.1.exon7 transcript=Ghir_A09G021120.1 gene=Ghir_A09G021120 seq_id=Ghir_A09 type=exon	61	14	8.27	1
	8	Ghir_A08G003670.2.exon1 transcript=Ghir_A08G003670.2 gene=Ghir_A08G003670 seq_id=Ghir_A08 type=exon	61	14	8.27	1
	9	Ghir_A08G003670.1.exon1 transcript=Ghir_A08G003670.1 gene=Ghir_A08G003670 seq_id=Ghir_A08 type=exon	61	14	8.27	1
	10	Ghir_D08G003850.2.exon1 transcript=Ghir_D08G003850.2 gene=Ghir_D08G003850 seq_id=Ghir_D08 type=exon	61	14	8.27	1
	11	Ghir_D08G003850.1.exon1 transcript=Ghir_D08G003850.1 gene=Ghir_D08G003850 seq_id=Ghir_D08 type=exon	61	14	8.27	1
	12	Ghir_A06G016820.1.exon1 transcript=Ghir_A06G016820.1 gene=Ghir_A06G016820 seq_id=Ghir_A06 type=exon	61	14	8.27	1
	13	Ghir_A06G002400.1.exon1 transcript=Ghir_A06G002400.1 gene=Ghir_A06G002400 seq_id=Ghir_A06 type=exon	61	14	8.27	1
	14	Ghir_D06G017790.4.exon2 transcript=Ghir_D06G017790.4 gene=Ghir_D06G017790 seq_id=Ghir_D06 type=exon	61	14	8.27	1
	15	Ghir_D06G017790.3.exon2 transcript=Ghir_D06G017790.3 gene=Ghir_D06G017790 seq_id=Ghir_D06 type=exon	61	14	8.27	1
	16	Ghir_D06G017790.2.exon2 transcript=Ghir_D06G017790.2 gene=Ghir_D06G017790 seq_id=Ghir_D06 type=exon	61	14	8.27	1
	17	Ghir_D06G017790.1.exon2 transcript=Ghir_D06G017790.1 gene=Ghir_D06G017790 seq_id=Ghir_D06 type=exon	61	14	8.27	1
	18	Ghir_D06G002260.1.exon1 transcript=Ghir_D06G002260.1 gene=Ghir_D06G002260 seq_id=Ghir_D06 type=exon	61	14	8.27	1
	19	Ghir_D05G037630.1.exon5 transcript=Ghir_D05G037630.1 gene=Ghir_D05G037630 seq_id=Ghir_D05 type=exon	61	14	8.27	1
	20	Ghir_A03G014410.2.exon2 transcript=Ghir_A03G014410.2 gene=Ghir_A03G014410 seq_id=Ghir_A03 type=exon	61	14	8.27	1
	21	Ghir_D01G007490.6.exon1 transcript=Ghir_D01G007490.6 gene=Ghir_D01G007490 seq_id=Ghir_D01 type=exon	61	14	8.27	1
	22	Ghir_D01G007490.3.exon2 transcript=Ghir_D01G007490.3 gene=Ghir_D01G007490 seq_id=Ghir_D01 type=exon	61	14	8.27	1
sgRNA-d	1	Ghir_D01G022680.1.exon8 transcript=Ghir_D01G022680.1 gene=Ghir_D01G022680 seq_id=Ghir_D01 type=exon	100	23	3.52×10-5	1
	2	Ghir_A13G006800.1.exon12 transcript=Ghir_A13G006800.1 gene=Ghir_A13G006800 seq_id=Ghir_A13 type=exon	65	15	2.09	1
	3	Ghir_D05G016280.1.exon1 transcript=Ghir_D05G016280.1 gene=Ghir_D05G016280 seq_id=Ghir_D05 type=exon	65	15	2.09	1
	4	Ghir_A05G016460.1.exon1 transcript=Ghir_A05G016460.1 gene=Ghir_A05G016460 seq_id=Ghir_A05 type=exon	65	15	2.09	1
	5	Ghir_A13G001730.1.exon1 transcript=Ghir_A13G001730.1 gene=Ghir_A13G001730 seq_id=Ghir_A13 type=exon	61	14	8.27	1
	6	Ghir_A12G002830.3.exon1 transcript=Ghir_A12G002830.3 gene=Ghir_A12G002830 seq_id=Ghir_A12 type=exon	61	14	8.27	1
	7	Ghir_A12G002830.2.exon1 transcript=Ghir_A12G002830.2 gene=Ghir_A12G002830 seq_id=Ghir_A12 type=exon	61	14	8.27	1
	8	Ghir_A12G002830.1.exon1 transcript=Ghir_A12G002830.1 gene=Ghir_A12G002830 seq_id=Ghir_A12 type=exon	61	14	8.27	1
	9	Ghir_D12G002800.1.exon1 transcript=Ghir_D12G002800.1 gene=Ghir_D12G002800 seq_id=Ghir_D12 type=exon	61	14	8.27	1
	10	Ghir_A09G020280.1.exon2 transcript=Ghir_A09G020280.1 gene=Ghir_A09G020280 seq_id=Ghir_A09 type=exon	61	14	8.27	1
	11	Ghir_A03G005660.1.exon1 transcript=Ghir_A03G005660.1 gene=Ghir_A03G005660 seq_id=Ghir_A03 type=exon	61	14	8.27	1
sgRNA-e	1	Ghir_D01G022680.1.exon8 transcript=Ghir_D01G022680.1 gene=Ghir_D01G022680 seq_id=Ghir_D01 type=exon	100	23	3.52×10-5	1
	2	Ghir_A13G006800.1.exon12 transcript=Ghir_A13G006800.1 gene=Ghir_A13G006800 seq_id=Ghir_A13 type=exon	61	14	8.27	1
	3	Ghir_A13G001730.1.exon1 transcript=Ghir_A13G001730.1 gene=Ghir_A13G001730 seq_id=Ghir_A13 type=exon	61	14	8.27	1
	4	Ghir_A09G020280.1.exon2 transcript=Ghir_A09G020280.1 gene=Ghir_A09G020280 seq_id=Ghir_A09 type=exon	61	14	8.27	1
	5	Ghir_D05G016280.1.exon1 transcript=Ghir_D05G016280.1 gene=Ghir_D05G016280 seq_id=Ghir_D05 type=exon	61	14	8.27	1
	6	Ghir_A05G016460.1.exon1 transcript=Ghir_A05G016460.1 gene=Ghir_A05G016460 seq_id=Ghir_A05 type=exon	61	14	8.27	1
	7	Ghir_A04G011050.1.exon3 transcript=Ghir_A04G011050.1 gene=Ghir_A04G011050 seq_id=Ghir_A04 type=exon	61	14	8.27	1
	8	Ghir_D03G014570.1.exon2 transcript=Ghir_D03G014570.1 gene=Ghir_D03G014570 seq_id=Ghir_D03 type=exon	61	14	8.27	1
	9	Ghir_A03G004330.1.exon2 transcript=Ghir_A03G004330.1 gene=Ghir_A03G004330 seq_id=Ghir_A03 type=exon	61	14	8.27	1
sgRNA-f	1	Ghir_D01G022680.1.exon8 transcript=Ghir_D01G022680.1 gene=Ghir_D01G022680 seq_id=Ghir_D01 type=exon	100	19	8.58×10-3	0.957
	2	Ghir_A12G008230.1.exon19 transcript=Ghir_A12G008230.1 gene=Ghir_A12G008230 seq_id=Ghir_A12 type=exon	65	15	2.09	1
	3	Ghir_A12G008230.2.exon19 transcript=Ghir_A12G008230.2 gene=Ghir_A12G008230 seq_id=Ghir_A12 type=exon	65	15	2.09	1
	4	Ghir_D12G007460.1.exon19 transcript=Ghir_D12G007460.1 gene=Ghir_D12G007460 seq_id=Ghir_D12 type=exon	65	15	2.09	1
	5	Ghir_D01G019180.3.exon12 transcript=Ghir_D01G019180.3 gene=Ghir_D01G019180 seq_id=Ghir_D01 type=exon	65	15	2.09	1
	6	Ghir_D01G019180.4.exon12 transcript=Ghir_D01G019180.4 gene=Ghir_D01G019180 seq_id=Ghir_D01 type=exon	65	15	2.09	1
	7	Ghir_D01G019180.1.exon12 transcript=Ghir_D01G019180.1 gene=Ghir_D01G019180 seq_id=Ghir_D01 type=exon	65	15	2.09	1
	8	Ghir_D01G019180.2.exon12 transcript=Ghir_D01G019180.2 gene=Ghir_D01G019180 seq_id=Ghir_D01 type=exon	65	15	2.09	1
	9	Ghir_D10G023150.1.exon1 transcript=Ghir_D10G023150.1 gene=Ghir_D10G023150 seq_id=Ghir_D10 type=exon	65	15	2.09	1
	10	Ghir_D13G013300.3.exon1 transcript=Ghir_D13G013300.3 gene=Ghir_D13G013300 seq_id=Ghir_D13 type=exon	61	14	8.27	1
	11	Ghir_D13G013300.2.exon1 transcript=Ghir_D13G013300.2 gene=Ghir_D13G013300 seq_id=Ghir_D13 type=exon	61	14	8.27	1
	12	Ghir_D13G013300.1.exon1 transcript=Ghir_D13G013300.1 gene=Ghir_D13G013300 seq_id=Ghir_D13 type=exon	61	14	8.27	1
	13	Ghir_D05G015650.1.exon1 transcript=Ghir_D05G015650.1 gene=Ghir_D05G015650 seq_id=Ghir_D05 type=exon	61	14	8.27	1
	14	Ghir_D05G015230.1.exon1 transcript=Ghir_D05G015230.1 gene=Ghir_D05G015230 seq_id=Ghir_D05 type=exon	61	14	8.27	1
	15	Ghir_A05G015410.1.exon1 transcript=Ghir_A05G015410.1 gene=Ghir_A05G015410 seq_id=Ghir_A05 type=exon	61	14	8.27	1
	16	Ghir_A01G012310.4.exon3 transcript=Ghir_A01G012310.4 gene=Ghir_A01G012310 seq_id=Ghir_A01 type=exon	61	14	8.27	1
	17	Ghir_A01G012310.2.exon4 transcript=Ghir_A01G012310.2 gene=Ghir_A01G012310 seq_id=Ghir_A01 type=exon	61	14	8.27	1
	18	Ghir_A11G016380.1.exon3 transcript=Ghir_A11G016380.1 gene=Ghir_A11G016380 seq_id=Ghir_A11 type=exon	61	14	8.27	1
	19	Ghir_D06G008760.1.exon2 transcript=Ghir_D06G008760.1 gene=Ghir_D06G008760 seq_id=Ghir_D06 type=exon	61	14	8.27	1
	20	Ghir_A04G001920.2.exon2 transcript=Ghir_A04G001920.2 gene=Ghir_A04G001920 seq_id=Ghir_A04 type=exon	61	14	8.27	1
	21	Ghir_A04G001920.1.exon2 transcript=Ghir_A04G001920.1 gene=Ghir_A04G001920 seq_id=Ghir_A04 type=exon	61	14	8.27	1

## Sheet: GhDi19
	#	Similar sequences	Query coverage (%)	Total score	E value	Identity (%)
sgRNA-A	1	Ghir_D04G018720.1.exon2 transcript=Ghir_D04G018720.1 gene=Ghir_D04G018720 seq_id=Ghir_D04 type=exon	78	18	3.39×10-2	1
	2	Ghir_A02G003850.1.exon1 transcript=Ghir_A02G003850.1 gene=Ghir_A02G003850 seq_id=Ghir_A02 type=exon	74	17	1.34×10-1	1
	3	Ghir_D02G004210.1.exon1 transcript=Ghir_D02G004210.1 gene=Ghir_D02G004210 seq_id=Ghir_D02 type=exon	74	17	1.34×10-1	1
	4	Ghir_A03G014870.1.exon2 transcript=Ghir_A03G014870.1 gene=Ghir_A03G014870 seq_id=Ghir_A03 type=exon	74	17	1.34×10-1	1
	5	Ghir_D05G010540.3.exon9 transcript=Ghir_D05G010540.3 gene=Ghir_D05G010540 seq_id=Ghir_D05 type=exon	70	16	5.29×10-1	1
	6	Ghir_D05G010540.2.exon8 transcript=Ghir_D05G010540.2 gene=Ghir_D05G010540 seq_id=Ghir_D05 type=exon	70	16	5.29×10-1	1
	7	Ghir_D05G010540.1.exon10 transcript=Ghir_D05G010540.1 gene=Ghir_D05G010540 seq_id=Ghir_D05 type=exon	70	16	5.29×10-1	1
	8	Ghir_A05G042280.1.exon8 transcript=Ghir_A05G042280.1 gene=Ghir_A05G042280 seq_id=Ghir_A05 type=exon	70	16	5.29×10-1	1
	9	Ghir_A11G027480.2.exon2 transcript=Ghir_A11G027480.2 gene=Ghir_A11G027480 seq_id=Ghir_A11 type=exon	70	16	5.29×10-1	1
	10	Ghir_A11G027480.1.exon2 transcript=Ghir_A11G027480.1 gene=Ghir_A11G027480 seq_id=Ghir_A11 type=exon	70	16	5.29×10-1	1
	11	Ghir_D11G027620.1.exon2 transcript=Ghir_D11G027620.1 gene=Ghir_D11G027620 seq_id=Ghir_D11 type=exon	70	16	5.29×10-1	1
	12	Ghir_D05G010550.1.exon1 transcript=Ghir_D05G010550.1 gene=Ghir_D05G010550 seq_id=Ghir_D05 type=exon	70	16	5.29×10-1	1
	13	Ghir_D04G010780.3.exon1 transcript=Ghir_D04G010780.3 gene=Ghir_D04G010780 seq_id=Ghir_D04 type=exon	70	16	5.29×10-1	1
	14	Ghir_D05G002970.2.exon1 transcript=Ghir_D05G002970.2 gene=Ghir_D05G002970 seq_id=Ghir_D05 type=exon	65	15	2.09	1
	15	Ghir_D05G002970.1.exon1 transcript=Ghir_D05G002970.1 gene=Ghir_D05G002970 seq_id=Ghir_D05 type=exon	65	15	2.09	1
	16	Ghir_D03G016960.1.exon1 transcript=Ghir_D03G016960.1 gene=Ghir_D03G016960 seq_id=Ghir_D03 type=exon	65	15	2.09	1
	17	Ghir_A03G008000.1.exon2 transcript=Ghir_A03G008000.1 gene=Ghir_A03G008000 seq_id=Ghir_A03 type=exon	65	15	2.09	1
	18	Ghir_A12G020170.1.exon1 transcript=Ghir_A12G020170.1 gene=Ghir_A12G020170 seq_id=Ghir_A12 type=exon	65	15	2.09	1
	19	Ghir_D03G015850.3.exon6 transcript=Ghir_D03G015850.3 gene=Ghir_D03G015850 seq_id=Ghir_D03 type=exon	65	15	2.09	1
	20	Ghir_D03G015850.2.exon6 transcript=Ghir_D03G015850.2 gene=Ghir_D03G015850 seq_id=Ghir_D03 type=exon	65	15	2.09	1
	21	Ghir_D03G015850.1.exon7 transcript=Ghir_D03G015850.1 gene=Ghir_D03G015850 seq_id=Ghir_D03 type=exon	65	15	2.09	1
	22	Ghir_A03G003200.3.exon5 transcript=Ghir_A03G003200.3 gene=Ghir_A03G003200 seq_id=Ghir_A03 type=exon	65	15	2.09	1
	23	Ghir_A03G003200.2.exon6 transcript=Ghir_A03G003200.2 gene=Ghir_A03G003200 seq_id=Ghir_A03 type=exon	65	15	2.09	1
	24	Ghir_A03G003200.1.exon7 transcript=Ghir_A03G003200.1 gene=Ghir_A03G003200 seq_id=Ghir_A03 type=exon	65	15	2.09	1
	25	Ghir_A09G026520.1.exon1 transcript=Ghir_A09G026520.1 gene=Ghir_A09G026520 seq_id=Scaffold2894 type=exon	61	14	8.27	1
	26	Ghir_D09G025740.1.exon1 transcript=Ghir_D09G025740.1 gene=Ghir_D09G025740 seq_id=Scaffold2819 type=exon	61	14	8.27	1
	27	Ghir_D13G020830.4.exon1 transcript=Ghir_D13G020830.4 gene=Ghir_D13G020830 seq_id=Ghir_D13 type=exon	61	14	8.27	1
	28	Ghir_D13G020830.3.exon1 transcript=Ghir_D13G020830.3 gene=Ghir_D13G020830 seq_id=Ghir_D13 type=exon	61	14	8.27	1
	29	Ghir_D13G020830.2.exon1 transcript=Ghir_D13G020830.2 gene=Ghir_D13G020830 seq_id=Ghir_D13 type=exon	61	14	8.27	1
	30	Ghir_D13G020830.1.exon1 transcript=Ghir_D13G020830.1 gene=Ghir_D13G020830 seq_id=Ghir_D13 type=exon	61	14	8.27	1
	31	Ghir_A13G022530.1.exon7 transcript=Ghir_A13G022530.1 gene=Ghir_A13G022530 seq_id=Ghir_A13 type=exon	78	14	8.27	0.944
	32	Ghir_A13G022530.2.exon7 transcript=Ghir_A13G022530.2 gene=Ghir_A13G022530 seq_id=Ghir_A13 type=exon	78	14	8.27	0.944
	33	Ghir_A13G020030.2.exon1 transcript=Ghir_A13G020030.2 gene=Ghir_A13G020030 seq_id=Ghir_A13 type=exon	61	14	8.27	1
	34	Ghir_A13G020030.6.exon1 transcript=Ghir_A13G020030.6 gene=Ghir_A13G020030 seq_id=Ghir_A13 type=exon	61	14	8.27	1
	35	Ghir_A13G020030.5.exon1 transcript=Ghir_A13G020030.5 gene=Ghir_A13G020030 seq_id=Ghir_A13 type=exon	61	14	8.27	1
	36	Ghir_A13G020030.4.exon1 transcript=Ghir_A13G020030.4 gene=Ghir_A13G020030 seq_id=Ghir_A13 type=exon	61	14	8.27	1
	37	Ghir_A13G020030.1.exon1 transcript=Ghir_A13G020030.1 gene=Ghir_A13G020030 seq_id=Ghir_A13 type=exon	61	14	8.27	1
	38	Ghir_A13G020030.3.exon1 transcript=Ghir_A13G020030.3 gene=Ghir_A13G020030 seq_id=Ghir_A13 type=exon	61	14	8.27	1
	39	Ghir_D12G016820.3.exon18 transcript=Ghir_D12G016820.3 gene=Ghir_D12G016820 seq_id=Ghir_D12 type=exon	61	14	8.27	1
	40	Ghir_A11G013220.1.exon2 transcript=Ghir_A11G013220.1 gene=Ghir_A11G013220 seq_id=Ghir_A11 type=exon	61	14	8.27	1
	41	Ghir_A11G001690.1.exon1 transcript=Ghir_A11G001690.1 gene=Ghir_A11G001690 seq_id=Ghir_A11 type=exon	61	14	8.27	1
	42	Ghir_A10G004200.1.exon1 transcript=Ghir_A10G004200.1 gene=Ghir_A10G004200 seq_id=Ghir_A10 type=exon	61	14	8.27	1
	43	Ghir_D07G023970.1.exon3 transcript=Ghir_D07G023970.1 gene=Ghir_D07G023970 seq_id=Ghir_D07 type=exon	78	14	8.27	0.944
	44	Ghir_A07G024030.1.exon1 transcript=Ghir_A07G024030.1 gene=Ghir_A07G024030 seq_id=Ghir_A07 type=exon	61	14	8.27	1
	45	Ghir_A07G023910.1.exon2 transcript=Ghir_A07G023910.1 gene=Ghir_A07G023910 seq_id=Ghir_A07 type=exon	78	14	8.27	0.944
	46	Ghir_D06G022590.1.exon2 transcript=Ghir_D06G022590.1 gene=Ghir_D06G022590 seq_id=Ghir_D06 type=exon	78	14	8.27	0.944
	47	Ghir_D06G003480.1.exon9 transcript=Ghir_D06G003480.1 gene=Ghir_D06G003480 seq_id=Ghir_D06 type=exon	61	14	8.27	1
	48	Ghir_D06G002380.4.exon1 transcript=Ghir_D06G002380.4 gene=Ghir_D06G002380 seq_id=Ghir_D06 type=exon	61	14	8.27	1
	49	Ghir_D06G002380.3.exon1 transcript=Ghir_D06G002380.3 gene=Ghir_D06G002380 seq_id=Ghir_D06 type=exon	61	14	8.27	1
	50	Ghir_D06G002380.2.exon1 transcript=Ghir_D06G002380.2 gene=Ghir_D06G002380 seq_id=Ghir_D06 type=exon	61	14	8.27	1
	51	Ghir_D06G002380.1.exon1 transcript=Ghir_D06G002380.1 gene=Ghir_D06G002380 seq_id=Ghir_D06 type=exon	61	14	8.27	1
	52	Ghir_D06G002380.5.exon1 transcript=Ghir_D06G002380.5 gene=Ghir_D06G002380 seq_id=Ghir_D06 type=exon	61	14	8.27	1
	53	Ghir_D05G039050.2.exon6 transcript=Ghir_D05G039050.2 gene=Ghir_D05G039050 seq_id=Ghir_D05 type=exon	61	14	8.27	1
	54	Ghir_D05G039050.1.exon7 transcript=Ghir_D05G039050.1 gene=Ghir_D05G039050 seq_id=Ghir_D05 type=exon	61	14	8.27	1
	55	Ghir_A05G028910.1.exon21 transcript=Ghir_A05G028910.1 gene=Ghir_A05G028910 seq_id=Ghir_A05 type=exon	78	14	8.27	0.944
	56	Ghir_A05G010810.3.exon10 transcript=Ghir_A05G010810.3 gene=Ghir_A05G010810 seq_id=Ghir_A05 type=exon	61	14	8.27	1
	57	Ghir_A05G010810.2.exon9 transcript=Ghir_A05G010810.2 gene=Ghir_A05G010810 seq_id=Ghir_A05 type=exon	61	14	8.27	1
	58	Ghir_A05G010810.1.exon10 transcript=Ghir_A05G010810.1 gene=Ghir_A05G010810 seq_id=Ghir_A05 type=exon	61	14	8.27	1
	59	Ghir_A04G014150.1.exon2 transcript=Ghir_A04G014150.1 gene=Ghir_A04G014150 seq_id=Ghir_A04 type=exon	78	14	8.27	0.944
	60	Ghir_A04G012220.1.exon2 transcript=Ghir_A04G012220.1 gene=Ghir_A04G012220 seq_id=Ghir_A04 type=exon	61	14	8.27	1
	61	Ghir_D04G016630.1.exon2 transcript=Ghir_D04G016630.1 gene=Ghir_D04G016630 seq_id=Ghir_D04 type=exon	61	14	8.27	1
	62	Ghir_D12G020980.1.exon2 transcript=Ghir_D12G020980.1 gene=Ghir_D12G020980 seq_id=Ghir_D12 type=exon	78	14	8.27	0.944
	63	Ghir_A11G002970.4.exon10 transcript=Ghir_A11G002970.4 gene=Ghir_A11G002970 seq_id=Ghir_A11 type=exon	78	14	8.27	0.944
	64	Ghir_A11G002970.3.exon10 transcript=Ghir_A11G002970.3 gene=Ghir_A11G002970 seq_id=Ghir_A11 type=exon	78	14	8.27	0.944
	65	Ghir_A11G002970.5.exon10 transcript=Ghir_A11G002970.5 gene=Ghir_A11G002970 seq_id=Ghir_A11 type=exon	78	14	8.27	0.944
	66	Ghir_A11G002970.2.exon11 transcript=Ghir_A11G002970.2 gene=Ghir_A11G002970 seq_id=Ghir_A11 type=exon	78	14	8.27	0.944
	67	Ghir_A11G002970.1.exon11 transcript=Ghir_A11G002970.1 gene=Ghir_A11G002970 seq_id=Ghir_A11 type=exon	78	14	8.27	0.944
	68	Ghir_D11G002980.2.exon10 transcript=Ghir_D11G002980.2 gene=Ghir_D11G002980 seq_id=Ghir_D11 type=exon	78	14	8.27	0.944
	69	Ghir_D11G002980.3.exon10 transcript=Ghir_D11G002980.3 gene=Ghir_D11G002980 seq_id=Ghir_D11 type=exon	78	14	8.27	0.944
	70	Ghir_D11G002980.1.exon10 transcript=Ghir_D11G002980.1 gene=Ghir_D11G002980 seq_id=Ghir_D11 type=exon	78	14	8.27	0.944
	71	Ghir_D11G002980.9.exon10 transcript=Ghir_D11G002980.9 gene=Ghir_D11G002980 seq_id=Ghir_D11 type=exon	78	14	8.27	0.944
	72	Ghir_D11G002980.8.exon11 transcript=Ghir_D11G002980.8 gene=Ghir_D11G002980 seq_id=Ghir_D11 type=exon	78	14	8.27	0.944
	73	Ghir_D11G002980.7.exon11 transcript=Ghir_D11G002980.7 gene=Ghir_D11G002980 seq_id=Ghir_D11 type=exon	78	14	8.27	0.944
	74	Ghir_D11G002980.6.exon11 transcript=Ghir_D11G002980.6 gene=Ghir_D11G002980 seq_id=Ghir_D11 type=exon	78	14	8.27	0.944
	75	Ghir_D11G002980.5.exon11 transcript=Ghir_D11G002980.5 gene=Ghir_D11G002980 seq_id=Ghir_D11 type=exon	78	14	8.27	0.944
	76	Ghir_D11G002980.4.exon11 transcript=Ghir_D11G002980.4 gene=Ghir_D11G002980 seq_id=Ghir_D11 type=exon	78	14	8.27	0.944
	77	Ghir_D09G015390.1.exon5 transcript=Ghir_D09G015390.1 gene=Ghir_D09G015390 seq_id=Ghir_D09 type=exon	61	14	8.27	1
	78	Ghir_A09G016270.1.exon6 transcript=Ghir_A09G016270.1 gene=Ghir_A09G016270 seq_id=Ghir_A09 type=exon	61	14	8.27	1
	79	Ghir_A08G012830.1.exon27 transcript=Ghir_A08G012830.1 gene=Ghir_A08G012830 seq_id=Ghir_A08 type=exon	61	14	8.27	1
	80	Ghir_D07G003980.2.exon1 transcript=Ghir_D07G003980.2 gene=Ghir_D07G003980 seq_id=Ghir_D07 type=exon	61	14	8.27	1
	81	Ghir_D07G003980.4.exon1 transcript=Ghir_D07G003980.4 gene=Ghir_D07G003980 seq_id=Ghir_D07 type=exon	61	14	8.27	1
	82	Ghir_D07G003980.3.exon1 transcript=Ghir_D07G003980.3 gene=Ghir_D07G003980 seq_id=Ghir_D07 type=exon	61	14	8.27	1
	83	Ghir_A07G002200.3.exon3 transcript=Ghir_A07G002200.3 gene=Ghir_A07G002200 seq_id=Ghir_A07 type=exon	78	14	8.27	0.944
	84	Ghir_D05G039060.1.exon2 transcript=Ghir_D05G039060.1 gene=Ghir_D05G039060 seq_id=Ghir_D05 type=exon	61	14	8.27	1
	85	Ghir_A04G004250.1.exon2 transcript=Ghir_A04G004250.1 gene=Ghir_A04G004250 seq_id=Ghir_A04 type=exon	61	14	8.27	1
	86	Ghir_A04G000520.2.exon1 transcript=Ghir_A04G000520.2 gene=Ghir_A04G000520 seq_id=Ghir_A04 type=exon	61	14	8.27	1
	87	Ghir_A04G000520.1.exon1 transcript=Ghir_A04G000520.1 gene=Ghir_A04G000520 seq_id=Ghir_A04 type=exon	61	14	8.27	1
	88	Ghir_A04G000140.1.exon16 transcript=Ghir_A04G000140.1 gene=Ghir_A04G000140 seq_id=Ghir_A04 type=exon	78	14	8.27	0.944
	89	Ghir_D04G006780.1.exon2 transcript=Ghir_D04G006780.1 gene=Ghir_D04G006780 seq_id=Ghir_D04 type=exon	61	14	8.27	1
	90	Ghir_D03G010580.2.exon1 transcript=Ghir_D03G010580.2 gene=Ghir_D03G010580 seq_id=Ghir_D03 type=exon	61	14	8.27	1
	91	Ghir_D03G010580.1.exon1 transcript=Ghir_D03G010580.1 gene=Ghir_D03G010580 seq_id=Ghir_D03 type=exon	61	14	8.27	1
	92	Ghir_A03G008140.2.exon1 transcript=Ghir_A03G008140.2 gene=Ghir_A03G008140 seq_id=Ghir_A03 type=exon	61	14	8.27	1
	93	Ghir_A03G008140.1.exon1 transcript=Ghir_A03G008140.1 gene=Ghir_A03G008140 seq_id=Ghir_A03 type=exon	61	14	8.27	1
	94	Ghir_A03G004730.4.exon2 transcript=Ghir_A03G004730.4 gene=Ghir_A03G004730 seq_id=Ghir_A03 type=exon	61	14	8.27	1
	95	Ghir_A03G004730.3.exon3 transcript=Ghir_A03G004730.3 gene=Ghir_A03G004730 seq_id=Ghir_A03 type=exon	61	14	8.27	1
	96	Ghir_A03G004730.2.exon3 transcript=Ghir_A03G004730.2 gene=Ghir_A03G004730 seq_id=Ghir_A03 type=exon	61	14	8.27	1
	97	Ghir_A03G004730.1.exon4 transcript=Ghir_A03G004730.1 gene=Ghir_A03G004730 seq_id=Ghir_A03 type=exon	61	14	8.27	1
	98	Ghir_A02G009120.1.exon1 transcript=Ghir_A02G009120.1 gene=Ghir_A02G009120 seq_id=Ghir_A02 type=exon	61	14	8.27	1
	99	Ghir_D02G016300.1.exon2 transcript=Ghir_D02G016300.1 gene=Ghir_D02G016300 seq_id=Ghir_D02 type=exon	61	14	8.27	1
	100	Ghir_A01G012060.1.exon2 transcript=Ghir_A01G012060.1 gene=Ghir_A01G012060 seq_id=Ghir_A01 type=exon	61	14	8.27	1
	101	Ghir_A01G009820.1.exon4 transcript=Ghir_A01G009820.1 gene=Ghir_A01G009820 seq_id=Ghir_A01 type=exon	61	14	8.27	1
sgRNA-B	1	Ghir_D04G018720.1.exon2 transcript=Ghir_D04G018720.1 gene=Ghir_D04G018720 seq_id=Ghir_D04 type=exon	78	18	3.39×10-2	1
	2	Ghir_A02G003850.1.exon1 transcript=Ghir_A02G003850.1 gene=Ghir_A02G003850 seq_id=Ghir_A02 type=exon	74	17	1.34×10-1	1
	3	Ghir_D02G004210.1.exon1 transcript=Ghir_D02G004210.1 gene=Ghir_D02G004210 seq_id=Ghir_D02 type=exon	74	17	1.34×10-1	1
	4	Ghir_A03G014870.1.exon2 transcript=Ghir_A03G014870.1 gene=Ghir_A03G014870 seq_id=Ghir_A03 type=exon	74	17	1.34×10-1	1
	5	Ghir_D05G010540.3.exon9 transcript=Ghir_D05G010540.3 gene=Ghir_D05G010540 seq_id=Ghir_D05 type=exon	70	16	5.29×10-1	1
	6	Ghir_D05G010540.2.exon8 transcript=Ghir_D05G010540.2 gene=Ghir_D05G010540 seq_id=Ghir_D05 type=exon	70	16	5.29×10-1	1
	7	Ghir_D05G010540.1.exon10 transcript=Ghir_D05G010540.1 gene=Ghir_D05G010540 seq_id=Ghir_D05 type=exon	70	16	5.29×10-1	1
	8	Ghir_A05G042280.1.exon8 transcript=Ghir_A05G042280.1 gene=Ghir_A05G042280 seq_id=Ghir_A05 type=exon	70	16	5.29×10-1	1
	9	Ghir_A11G027480.2.exon2 transcript=Ghir_A11G027480.2 gene=Ghir_A11G027480 seq_id=Ghir_A11 type=exon	70	16	5.29×10-1	1
	10	Ghir_A11G027480.1.exon2 transcript=Ghir_A11G027480.1 gene=Ghir_A11G027480 seq_id=Ghir_A11 type=exon	70	16	5.29×10-1	1
	11	Ghir_D11G027620.1.exon2 transcript=Ghir_D11G027620.1 gene=Ghir_D11G027620 seq_id=Ghir_D11 type=exon	70	16	5.29×10-1	1
	12	Ghir_D05G010550.1.exon1 transcript=Ghir_D05G010550.1 gene=Ghir_D05G010550 seq_id=Ghir_D05 type=exon	70	16	5.29×10-1	1
	13	Ghir_D04G010780.3.exon1 transcript=Ghir_D04G010780.3 gene=Ghir_D04G010780 seq_id=Ghir_D04 type=exon	70	16	5.29×10-1	1
	14	Ghir_D05G002970.2.exon1 transcript=Ghir_D05G002970.2 gene=Ghir_D05G002970 seq_id=Ghir_D05 type=exon	65	15	2.09	1
	15	Ghir_D05G002970.1.exon1 transcript=Ghir_D05G002970.1 gene=Ghir_D05G002970 seq_id=Ghir_D05 type=exon	65	15	2.09	1
	16	Ghir_D03G016960.1.exon1 transcript=Ghir_D03G016960.1 gene=Ghir_D03G016960 seq_id=Ghir_D03 type=exon	65	15	2.09	1
	17	Ghir_A03G008000.1.exon2 transcript=Ghir_A03G008000.1 gene=Ghir_A03G008000 seq_id=Ghir_A03 type=exon	65	15	2.09	1
	18	Ghir_A12G020170.1.exon1 transcript=Ghir_A12G020170.1 gene=Ghir_A12G020170 seq_id=Ghir_A12 type=exon	65	15	2.09	1
	19	Ghir_D03G015850.3.exon6 transcript=Ghir_D03G015850.3 gene=Ghir_D03G015850 seq_id=Ghir_D03 type=exon	65	15	2.09	1
	20	Ghir_D03G015850.2.exon6 transcript=Ghir_D03G015850.2 gene=Ghir_D03G015850 seq_id=Ghir_D03 type=exon	65	15	2.09	1
	21	Ghir_D03G015850.1.exon7 transcript=Ghir_D03G015850.1 gene=Ghir_D03G015850 seq_id=Ghir_D03 type=exon	65	15	2.09	1
	22	Ghir_A03G003200.3.exon5 transcript=Ghir_A03G003200.3 gene=Ghir_A03G003200 seq_id=Ghir_A03 type=exon	65	15	2.09	1
	23	Ghir_A03G003200.2.exon6 transcript=Ghir_A03G003200.2 gene=Ghir_A03G003200 seq_id=Ghir_A03 type=exon	65	15	2.09	1
	24	Ghir_A03G003200.1.exon7 transcript=Ghir_A03G003200.1 gene=Ghir_A03G003200 seq_id=Ghir_A03 type=exon	65	15	2.09	1
	25	Ghir_A09G026520.1.exon1 transcript=Ghir_A09G026520.1 gene=Ghir_A09G026520 seq_id=Scaffold2894 type=exon	61	14	8.27	1
	26	Ghir_D09G025740.1.exon1 transcript=Ghir_D09G025740.1 gene=Ghir_D09G025740 seq_id=Scaffold2819 type=exon	61	14	8.27	1
	27	Ghir_A13G022530.1.exon7 transcript=Ghir_A13G022530.1 gene=Ghir_A13G022530 seq_id=Ghir_A13 type=exon	78	14	8.27	0.944
	28	Ghir_A13G022530.2.exon7 transcript=Ghir_A13G022530.2 gene=Ghir_A13G022530 seq_id=Ghir_A13 type=exon	78	14	8.27	0.944
	29	Ghir_D12G016820.3.exon18 transcript=Ghir_D12G016820.3 gene=Ghir_D12G016820 seq_id=Ghir_D12 type=exon	61	14	8.27	1
	30	Ghir_A11G013220.1.exon2 transcript=Ghir_A11G013220.1 gene=Ghir_A11G013220 seq_id=Ghir_A11 type=exon	61	14	8.27	1
	31	Ghir_A11G001690.1.exon1 transcript=Ghir_A11G001690.1 gene=Ghir_A11G001690 seq_id=Ghir_A11 type=exon	61	14	8.27	1
	32	Ghir_A10G004200.1.exon1 transcript=Ghir_A10G004200.1 gene=Ghir_A10G004200 seq_id=Ghir_A10 type=exon	61	14	8.27	1
	33	Ghir_A07G024030.1.exon1 transcript=Ghir_A07G024030.1 gene=Ghir_A07G024030 seq_id=Ghir_A07 type=exon	61	14	8.27	1
	34	Ghir_D06G022590.1.exon2 transcript=Ghir_D06G022590.1 gene=Ghir_D06G022590 seq_id=Ghir_D06 type=exon	78	14	8.27	0.944
	35	Ghir_D06G003480.1.exon9 transcript=Ghir_D06G003480.1 gene=Ghir_D06G003480 seq_id=Ghir_D06 type=exon	61	14	8.27	1
	36	Ghir_D06G002380.4.exon1 transcript=Ghir_D06G002380.4 gene=Ghir_D06G002380 seq_id=Ghir_D06 type=exon	61	14	8.27	1
	37	Ghir_D06G002380.3.exon1 transcript=Ghir_D06G002380.3 gene=Ghir_D06G002380 seq_id=Ghir_D06 type=exon	61	14	8.27	1
	38	Ghir_D06G002380.2.exon1 transcript=Ghir_D06G002380.2 gene=Ghir_D06G002380 seq_id=Ghir_D06 type=exon	61	14	8.27	1
	39	Ghir_D06G002380.1.exon1 transcript=Ghir_D06G002380.1 gene=Ghir_D06G002380 seq_id=Ghir_D06 type=exon	61	14	8.27	1
	40	Ghir_D06G002380.5.exon1 transcript=Ghir_D06G002380.5 gene=Ghir_D06G002380 seq_id=Ghir_D06 type=exon	61	14	8.27	1
	41	Ghir_D05G039050.2.exon6 transcript=Ghir_D05G039050.2 gene=Ghir_D05G039050 seq_id=Ghir_D05 type=exon	61	14	8.27	1
	42	Ghir_D05G039050.1.exon7 transcript=Ghir_D05G039050.1 gene=Ghir_D05G039050 seq_id=Ghir_D05 type=exon	61	14	8.27	1
	43	Ghir_A05G028910.1.exon21 transcript=Ghir_A05G028910.1 gene=Ghir_A05G028910 seq_id=Ghir_A05 type=exon	78	14	8.27	0.944
	44	Ghir_A05G010810.3.exon10 transcript=Ghir_A05G010810.3 gene=Ghir_A05G010810 seq_id=Ghir_A05 type=exon	61	14	8.27	1
	45	Ghir_A05G010810.2.exon9 transcript=Ghir_A05G010810.2 gene=Ghir_A05G010810 seq_id=Ghir_A05 type=exon	61	14	8.27	1
	46	Ghir_A05G010810.1.exon10 transcript=Ghir_A05G010810.1 gene=Ghir_A05G010810 seq_id=Ghir_A05 type=exon	61	14	8.27	1
	47	Ghir_A04G014150.1.exon2 transcript=Ghir_A04G014150.1 gene=Ghir_A04G014150 seq_id=Ghir_A04 type=exon	78	14	8.27	0.944
	48	Ghir_A04G012220.1.exon2 transcript=Ghir_A04G012220.1 gene=Ghir_A04G012220 seq_id=Ghir_A04 type=exon	61	14	8.27	1
	49	Ghir_D04G016630.1.exon2 transcript=Ghir_D04G016630.1 gene=Ghir_D04G016630 seq_id=Ghir_D04 type=exon	61	14	8.27	1
	50	Ghir_D13G019370.1.exon1 transcript=Ghir_D13G019370.1 gene=Ghir_D13G019370 seq_id=Ghir_D13 type=exon	96	14	8.27	0.909
	51	Ghir_D12G020980.1.exon2 transcript=Ghir_D12G020980.1 gene=Ghir_D12G020980 seq_id=Ghir_D12 type=exon	78	14	8.27	0.944
	52	Ghir_D11G023630.1.exon6 transcript=Ghir_D11G023630.1 gene=Ghir_D11G023630 seq_id=Ghir_D11 type=exon	61	14	8.27	1
	53	Ghir_D09G015390.1.exon5 transcript=Ghir_D09G015390.1 gene=Ghir_D09G015390 seq_id=Ghir_D09 type=exon	61	14	8.27	1
	54	Ghir_A09G016270.1.exon6 transcript=Ghir_A09G016270.1 gene=Ghir_A09G016270 seq_id=Ghir_A09 type=exon	61	14	8.27	1
	55	Ghir_A08G012830.1.exon27 transcript=Ghir_A08G012830.1 gene=Ghir_A08G012830 seq_id=Ghir_A08 type=exon	61	14	8.27	1
	56	Ghir_D07G003980.2.exon1 transcript=Ghir_D07G003980.2 gene=Ghir_D07G003980 seq_id=Ghir_D07 type=exon	61	14	8.27	1
	57	Ghir_D07G003980.4.exon1 transcript=Ghir_D07G003980.4 gene=Ghir_D07G003980 seq_id=Ghir_D07 type=exon	61	14	8.27	1
	58	Ghir_D07G003980.3.exon1 transcript=Ghir_D07G003980.3 gene=Ghir_D07G003980 seq_id=Ghir_D07 type=exon	61	14	8.27	1
	59	Ghir_A07G002200.3.exon3 transcript=Ghir_A07G002200.3 gene=Ghir_A07G002200 seq_id=Ghir_A07 type=exon	78	14	8.27	0.944
	60	Ghir_D05G039060.1.exon2 transcript=Ghir_D05G039060.1 gene=Ghir_D05G039060 seq_id=Ghir_D05 type=exon	61	14	8.27	1
	61	Ghir_A04G000520.2.exon1 transcript=Ghir_A04G000520.2 gene=Ghir_A04G000520 seq_id=Ghir_A04 type=exon	61	14	8.27	1
	62	Ghir_A04G000520.1.exon1 transcript=Ghir_A04G000520.1 gene=Ghir_A04G000520 seq_id=Ghir_A04 type=exon	61	14	8.27	1
	63	Ghir_A04G000140.1.exon16 transcript=Ghir_A04G000140.1 gene=Ghir_A04G000140 seq_id=Ghir_A04 type=exon	78	14	8.27	0.944
	64	Ghir_D04G006780.1.exon2 transcript=Ghir_D04G006780.1 gene=Ghir_D04G006780 seq_id=Ghir_D04 type=exon	61	14	8.27	1
	65	Ghir_D03G010580.2.exon1 transcript=Ghir_D03G010580.2 gene=Ghir_D03G010580 seq_id=Ghir_D03 type=exon	61	14	8.27	1
	66	Ghir_D03G010580.1.exon1 transcript=Ghir_D03G010580.1 gene=Ghir_D03G010580 seq_id=Ghir_D03 type=exon	61	14	8.27	1
	67	Ghir_A03G008140.2.exon1 transcript=Ghir_A03G008140.2 gene=Ghir_A03G008140 seq_id=Ghir_A03 type=exon	61	14	8.27	1
	68	Ghir_A03G008140.1.exon1 transcript=Ghir_A03G008140.1 gene=Ghir_A03G008140 seq_id=Ghir_A03 type=exon	61	14	8.27	1
	69	Ghir_A03G004730.4.exon2 transcript=Ghir_A03G004730.4 gene=Ghir_A03G004730 seq_id=Ghir_A03 type=exon	61	14	8.27	1
	70	Ghir_A03G004730.3.exon3 transcript=Ghir_A03G004730.3 gene=Ghir_A03G004730 seq_id=Ghir_A03 type=exon	61	14	8.27	1
	71	Ghir_A03G004730.2.exon3 transcript=Ghir_A03G004730.2 gene=Ghir_A03G004730 seq_id=Ghir_A03 type=exon	61	14	8.27	1
	72	Ghir_A03G004730.1.exon4 transcript=Ghir_A03G004730.1 gene=Ghir_A03G004730 seq_id=Ghir_A03 type=exon	61	14	8.27	1
	73	Ghir_A02G015220.2.exon13 transcript=Ghir_A02G015220.2 gene=Ghir_A02G015220 seq_id=Ghir_A02 type=exon	61	14	8.27	1
	74	Ghir_A02G015220.1.exon14 transcript=Ghir_A02G015220.1 gene=Ghir_A02G015220 seq_id=Ghir_A02 type=exon	61	14	8.27	1
	75	Ghir_A02G009120.1.exon1 transcript=Ghir_A02G009120.1 gene=Ghir_A02G009120 seq_id=Ghir_A02 type=exon	61	14	8.27	1
	76	Ghir_D02G016300.1.exon2 transcript=Ghir_D02G016300.1 gene=Ghir_D02G016300 seq_id=Ghir_D02 type=exon	61	14	8.27	1
	77	Ghir_A01G012060.1.exon2 transcript=Ghir_A01G012060.1 gene=Ghir_A01G012060 seq_id=Ghir_A01 type=exon	61	14	8.27	1
	78	Ghir_A01G009820.1.exon4 transcript=Ghir_A01G009820.1 gene=Ghir_A01G009820 seq_id=Ghir_A01 type=exon	61	14	8.27	1
sgRNA-C	1	Ghir_A02G015220.2.exon13 transcript=Ghir_A02G015220.2 gene=Ghir_A02G015220 seq_id=Ghir_A02 type=exon	78	18	3.39×10-2	1
	2	Ghir_A02G015220.1.exon14 transcript=Ghir_A02G015220.1 gene=Ghir_A02G015220 seq_id=Ghir_A02 type=exon	78	18	3.39×10-2	1
	3	Ghir_A03G014870.1.exon2 transcript=Ghir_A03G014870.1 gene=Ghir_A03G014870 seq_id=Ghir_A03 type=exon	74	17	1.34×10-1	1
	4	Ghir_D04G010780.3.exon1 transcript=Ghir_D04G010780.3 gene=Ghir_D04G010780 seq_id=Ghir_D04 type=exon	70	16	5.29×10-1	1
	5	Ghir_D13G019370.1.exon1 transcript=Ghir_D13G019370.1 gene=Ghir_D13G019370 seq_id=Ghir_D13 type=exon	100	15	2.09	0.913
	6	Ghir_A12G028160.1.exon1 transcript=Ghir_A12G028160.1 gene=Ghir_A12G028160 seq_id=Ghir_A12 type=exon	65	15	2.09	1
	7	Ghir_A12G020170.1.exon1 transcript=Ghir_A12G020170.1 gene=Ghir_A12G020170 seq_id=Ghir_A12 type=exon	65	15	2.09	1
	8	Ghir_D11G023630.1.exon6 transcript=Ghir_D11G023630.1 gene=Ghir_D11G023630 seq_id=Ghir_D11 type=exon	65	15	2.09	1
	9	Ghir_D05G002970.2.exon1 transcript=Ghir_D05G002970.2 gene=Ghir_D05G002970 seq_id=Ghir_D05 type=exon	65	15	2.09	1
	10	Ghir_D05G002970.1.exon1 transcript=Ghir_D05G002970.1 gene=Ghir_D05G002970 seq_id=Ghir_D05 type=exon	65	15	2.09	1
	11	Ghir_A05G042280.1.exon8 transcript=Ghir_A05G042280.1 gene=Ghir_A05G042280 seq_id=Ghir_A05 type=exon	65	15	2.09	1
	12	Ghir_D04G018720.1.exon2 transcript=Ghir_D04G018720.1 gene=Ghir_D04G018720 seq_id=Ghir_D04 type=exon	65	15	2.09	1
	13	Ghir_A03G008000.1.exon2 transcript=Ghir_A03G008000.1 gene=Ghir_A03G008000 seq_id=Ghir_A03 type=exon	65	15	2.09	1
	14	Ghir_A02G003850.1.exon1 transcript=Ghir_A02G003850.1 gene=Ghir_A02G003850 seq_id=Ghir_A02 type=exon	65	15	2.09	1
	15	Ghir_D02G004210.1.exon1 transcript=Ghir_D02G004210.1 gene=Ghir_D02G004210 seq_id=Ghir_D02 type=exon	65	15	2.09	1
	16	Ghir_A09G026520.1.exon1 transcript=Ghir_A09G026520.1 gene=Ghir_A09G026520 seq_id=Scaffold2894 type=exon	61	14	8.27	1
	17	Ghir_D09G025740.1.exon1 transcript=Ghir_D09G025740.1 gene=Ghir_D09G025740 seq_id=Scaffold2819 type=exon	61	14	8.27	1
	18	Ghir_A13G023630.1.exon13 transcript=Ghir_A13G023630.1 gene=Ghir_A13G023630 seq_id=Ghir_A13 type=exon	61	14	8.27	1
	19	Ghir_D12G016820.3.exon18 transcript=Ghir_D12G016820.3 gene=Ghir_D12G016820 seq_id=Ghir_D12 type=exon	61	14	8.27	1
	20	Ghir_A11G027480.2.exon2 transcript=Ghir_A11G027480.2 gene=Ghir_A11G027480 seq_id=Ghir_A11 type=exon	61	14	8.27	1
	21	Ghir_A11G027480.1.exon2 transcript=Ghir_A11G027480.1 gene=Ghir_A11G027480 seq_id=Ghir_A11 type=exon	61	14	8.27	1
	22	Ghir_A11G001690.1.exon1 transcript=Ghir_A11G001690.1 gene=Ghir_A11G001690 seq_id=Ghir_A11 type=exon	61	14	8.27	1
	23	Ghir_D11G027620.1.exon2 transcript=Ghir_D11G027620.1 gene=Ghir_D11G027620 seq_id=Ghir_D11 type=exon	61	14	8.27	1
	24	Ghir_D10G022470.6.exon1 transcript=Ghir_D10G022470.6 gene=Ghir_D10G022470 seq_id=Ghir_D10 type=exon	78	14	8.27	0.944
	25	Ghir_D10G022470.5.exon1 transcript=Ghir_D10G022470.5 gene=Ghir_D10G022470 seq_id=Ghir_D10 type=exon	78	14	8.27	0.944
	26	Ghir_D10G022470.4.exon1 transcript=Ghir_D10G022470.4 gene=Ghir_D10G022470 seq_id=Ghir_D10 type=exon	78	14	8.27	0.944
	27	Ghir_D10G022470.3.exon1 transcript=Ghir_D10G022470.3 gene=Ghir_D10G022470 seq_id=Ghir_D10 type=exon	78	14	8.27	0.944
	28	Ghir_D10G022470.2.exon1 transcript=Ghir_D10G022470.2 gene=Ghir_D10G022470 seq_id=Ghir_D10 type=exon	78	14	8.27	0.944
	29	Ghir_D10G022470.1.exon1 transcript=Ghir_D10G022470.1 gene=Ghir_D10G022470 seq_id=Ghir_D10 type=exon	78	14	8.27	0.944
	30	Ghir_D10G001870.1.exon1 transcript=Ghir_D10G001870.1 gene=Ghir_D10G001870 seq_id=Ghir_D10 type=exon	61	14	8.27	1
	31	Ghir_D09G015390.1.exon5 transcript=Ghir_D09G015390.1 gene=Ghir_D09G015390 seq_id=Ghir_D09 type=exon	61	14	8.27	1
	32	Ghir_A09G007820.1.exon1 transcript=Ghir_A09G007820.1 gene=Ghir_A09G007820 seq_id=Ghir_A09 type=exon	61	14	8.27	1
	33	Ghir_A08G012830.1.exon27 transcript=Ghir_A08G012830.1 gene=Ghir_A08G012830 seq_id=Ghir_A08 type=exon	61	14	8.27	1
	34	Ghir_D07G003980.2.exon1 transcript=Ghir_D07G003980.2 gene=Ghir_D07G003980 seq_id=Ghir_D07 type=exon	61	14	8.27	1
	35	Ghir_D07G003980.4.exon1 transcript=Ghir_D07G003980.4 gene=Ghir_D07G003980 seq_id=Ghir_D07 type=exon	61	14	8.27	1
	36	Ghir_D07G003980.3.exon1 transcript=Ghir_D07G003980.3 gene=Ghir_D07G003980 seq_id=Ghir_D07 type=exon	61	14	8.27	1
	37	Ghir_D07G003540.1.exon1 transcript=Ghir_D07G003540.1 gene=Ghir_D07G003540 seq_id=Ghir_D07 type=exon	61	14	8.27	1
	38	Ghir_A07G016140.2.exon3 transcript=Ghir_A07G016140.2 gene=Ghir_A07G016140 seq_id=Ghir_A07 type=exon	78	14	8.27	0.944
	39	Ghir_A07G016140.1.exon4 transcript=Ghir_A07G016140.1 gene=Ghir_A07G016140 seq_id=Ghir_A07 type=exon	78	14	8.27	0.944
	40	Ghir_D06G003480.1.exon9 transcript=Ghir_D06G003480.1 gene=Ghir_D06G003480 seq_id=Ghir_D06 type=exon	61	14	8.27	1
	41	Ghir_D05G039060.1.exon2 transcript=Ghir_D05G039060.1 gene=Ghir_D05G039060 seq_id=Ghir_D05 type=exon	61	14	8.27	1
	42	Ghir_D05G039050.2.exon6 transcript=Ghir_D05G039050.2 gene=Ghir_D05G039050 seq_id=Ghir_D05 type=exon	61	14	8.27	1
	43	Ghir_D05G039050.1.exon7 transcript=Ghir_D05G039050.1 gene=Ghir_D05G039050 seq_id=Ghir_D05 type=exon	61	14	8.27	1
	44	Ghir_D05G018590.2.exon4 transcript=Ghir_D05G018590.2 gene=Ghir_D05G018590 seq_id=Ghir_D05 type=exon	61	14	8.27	1
	45	Ghir_D05G018590.1.exon4 transcript=Ghir_D05G018590.1 gene=Ghir_D05G018590 seq_id=Ghir_D05 type=exon	61	14	8.27	1
	46	Ghir_D05G010550.1.exon1 transcript=Ghir_D05G010550.1 gene=Ghir_D05G010550 seq_id=Ghir_D05 type=exon	61	14	8.27	1
	47	Ghir_D05G010540.3.exon9 transcript=Ghir_D05G010540.3 gene=Ghir_D05G010540 seq_id=Ghir_D05 type=exon	61	14	8.27	1
	48	Ghir_D05G010540.2.exon8 transcript=Ghir_D05G010540.2 gene=Ghir_D05G010540 seq_id=Ghir_D05 type=exon	61	14	8.27	1
	49	Ghir_D05G010540.1.exon10 transcript=Ghir_D05G010540.1 gene=Ghir_D05G010540 seq_id=Ghir_D05 type=exon	61	14	8.27	1
	50	Ghir_A05G018580.3.exon4 transcript=Ghir_A05G018580.3 gene=Ghir_A05G018580 seq_id=Ghir_A05 type=exon	61	14	8.27	1
	51	Ghir_A05G018580.2.exon4 transcript=Ghir_A05G018580.2 gene=Ghir_A05G018580 seq_id=Ghir_A05 type=exon	61	14	8.27	1
	52	Ghir_A05G018580.1.exon4 transcript=Ghir_A05G018580.1 gene=Ghir_A05G018580 seq_id=Ghir_A05 type=exon	61	14	8.27	1
	53	Ghir_A04G012220.1.exon2 transcript=Ghir_A04G012220.1 gene=Ghir_A04G012220 seq_id=Ghir_A04 type=exon	61	14	8.27	1
	54	Ghir_A04G000520.2.exon1 transcript=Ghir_A04G000520.2 gene=Ghir_A04G000520 seq_id=Ghir_A04 type=exon	61	14	8.27	1
	55	Ghir_A04G000520.1.exon1 transcript=Ghir_A04G000520.1 gene=Ghir_A04G000520 seq_id=Ghir_A04 type=exon	61	14	8.27	1
	56	Ghir_D04G016630.1.exon2 transcript=Ghir_D04G016630.1 gene=Ghir_D04G016630 seq_id=Ghir_D04 type=exon	61	14	8.27	1
	57	Ghir_D03G016960.1.exon1 transcript=Ghir_D03G016960.1 gene=Ghir_D03G016960 seq_id=Ghir_D03 type=exon	61	14	8.27	1
	58	Ghir_D03G010580.2.exon1 transcript=Ghir_D03G010580.2 gene=Ghir_D03G010580 seq_id=Ghir_D03 type=exon	61	14	8.27	1
	59	Ghir_D03G010580.1.exon1 transcript=Ghir_D03G010580.1 gene=Ghir_D03G010580 seq_id=Ghir_D03 type=exon	61	14	8.27	1
	60	Ghir_D03G004880.5.exon14 transcript=Ghir_D03G004880.5 gene=Ghir_D03G004880 seq_id=Ghir_D03 type=exon	78	14	8.27	0.944
	61	Ghir_D03G004880.3.exon13 transcript=Ghir_D03G004880.3 gene=Ghir_D03G004880 seq_id=Ghir_D03 type=exon	78	14	8.27	0.944
	62	Ghir_D03G004880.2.exon14 transcript=Ghir_D03G004880.2 gene=Ghir_D03G004880 seq_id=Ghir_D03 type=exon	78	14	8.27	0.944
	63	Ghir_D03G004880.1.exon14 transcript=Ghir_D03G004880.1 gene=Ghir_D03G004880 seq_id=Ghir_D03 type=exon	78	14	8.27	0.944
	64	Ghir_D03G004880.4.exon15 transcript=Ghir_D03G004880.4 gene=Ghir_D03G004880 seq_id=Ghir_D03 type=exon	78	14	8.27	0.944
	65	Ghir_A03G008140.2.exon1 transcript=Ghir_A03G008140.2 gene=Ghir_A03G008140 seq_id=Ghir_A03 type=exon	61	14	8.27	1
	66	Ghir_A03G008140.1.exon1 transcript=Ghir_A03G008140.1 gene=Ghir_A03G008140 seq_id=Ghir_A03 type=exon	61	14	8.27	1
	67	Ghir_A03G004730.4.exon2 transcript=Ghir_A03G004730.4 gene=Ghir_A03G004730 seq_id=Ghir_A03 type=exon	61	14	8.27	1
	68	Ghir_A03G004730.3.exon3 transcript=Ghir_A03G004730.3 gene=Ghir_A03G004730 seq_id=Ghir_A03 type=exon	61	14	8.27	1
	69	Ghir_A03G004730.2.exon3 transcript=Ghir_A03G004730.2 gene=Ghir_A03G004730 seq_id=Ghir_A03 type=exon	61	14	8.27	1
	70	Ghir_A03G004730.1.exon4 transcript=Ghir_A03G004730.1 gene=Ghir_A03G004730 seq_id=Ghir_A03 type=exon	61	14	8.27	1
	71	Ghir_D02G016300.1.exon2 transcript=Ghir_D02G016300.1 gene=Ghir_D02G016300 seq_id=Ghir_D02 type=exon	61	14	8.27	1
	72	Ghir_A01G012060.1.exon2 transcript=Ghir_A01G012060.1 gene=Ghir_A01G012060 seq_id=Ghir_A01 type=exon	61	14	8.27	1
	73	Ghir_A01G009820.1.exon4 transcript=Ghir_A01G009820.1 gene=Ghir_A01G009820 seq_id=Ghir_A01 type=exon	61	14	8.27	1
sgRNA-D	1	Ghir_A02G015220.2.exon13 transcript=Ghir_A02G015220.2 gene=Ghir_A02G015220 seq_id=Ghir_A02 type=exon	78	18	3.39×10-2	1
	2	Ghir_A02G015220.1.exon14 transcript=Ghir_A02G015220.1 gene=Ghir_A02G015220 seq_id=Ghir_A02 type=exon	78	18	3.39×10-2	1
	3	Ghir_D04G010780.3.exon1 transcript=Ghir_D04G010780.3 gene=Ghir_D04G010780 seq_id=Ghir_D04 type=exon	70	16	5.29×10-1	1
	4	Ghir_D13G019370.1.exon1 transcript=Ghir_D13G019370.1 gene=Ghir_D13G019370 seq_id=Ghir_D13 type=exon	100	15	2.09	0.913
	5	Ghir_A12G028160.1.exon1 transcript=Ghir_A12G028160.1 gene=Ghir_A12G028160 seq_id=Ghir_A12 type=exon	65	15	2.09	1
	6	Ghir_D11G023630.1.exon6 transcript=Ghir_D11G023630.1 gene=Ghir_D11G023630 seq_id=Ghir_D11 type=exon	65	15	2.09	1
	7	Ghir_A03G014870.1.exon2 transcript=Ghir_A03G014870.1 gene=Ghir_A03G014870 seq_id=Ghir_A03 type=exon	65	15	2.09	1
	8	Ghir_D13G015470.1.exon4 transcript=Ghir_D13G015470.1 gene=Ghir_D13G015470 seq_id=Ghir_D13 type=exon	61	14	8.27	1
	9	Ghir_A13G023630.1.exon13 transcript=Ghir_A13G023630.1 gene=Ghir_A13G023630 seq_id=Ghir_A13 type=exon	61	14	8.27	1
	10	Ghir_A13G014780.1.exon4 transcript=Ghir_A13G014780.1 gene=Ghir_A13G014780 seq_id=Ghir_A13 type=exon	61	14	8.27	1
	11	Ghir_A11G009670.3.exon2 transcript=Ghir_A11G009670.3 gene=Ghir_A11G009670 seq_id=Ghir_A11 type=exon	78	14	8.27	0.944
	12	Ghir_A11G009670.2.exon2 transcript=Ghir_A11G009670.2 gene=Ghir_A11G009670 seq_id=Ghir_A11 type=exon	78	14	8.27	0.944
	13	Ghir_A11G009670.1.exon2 transcript=Ghir_A11G009670.1 gene=Ghir_A11G009670 seq_id=Ghir_A11 type=exon	78	14	8.27	0.944
	14	Ghir_D11G009640.1.exon2 transcript=Ghir_D11G009640.1 gene=Ghir_D11G009640 seq_id=Ghir_D11 type=exon	78	14	8.27	0.944
	15	Ghir_D10G022470.6.exon1 transcript=Ghir_D10G022470.6 gene=Ghir_D10G022470 seq_id=Ghir_D10 type=exon	78	14	8.27	0.944
	16	Ghir_D10G022470.5.exon1 transcript=Ghir_D10G022470.5 gene=Ghir_D10G022470 seq_id=Ghir_D10 type=exon	78	14	8.27	0.944
	17	Ghir_D10G022470.4.exon1 transcript=Ghir_D10G022470.4 gene=Ghir_D10G022470 seq_id=Ghir_D10 type=exon	78	14	8.27	0.944
	18	Ghir_D10G022470.3.exon1 transcript=Ghir_D10G022470.3 gene=Ghir_D10G022470 seq_id=Ghir_D10 type=exon	78	14	8.27	0.944
	19	Ghir_D10G022470.2.exon1 transcript=Ghir_D10G022470.2 gene=Ghir_D10G022470 seq_id=Ghir_D10 type=exon	78	14	8.27	0.944
	20	Ghir_D10G022470.1.exon1 transcript=Ghir_D10G022470.1 gene=Ghir_D10G022470 seq_id=Ghir_D10 type=exon	78	14	8.27	0.944
	21	Ghir_D10G001870.1.exon1 transcript=Ghir_D10G001870.1 gene=Ghir_D10G001870 seq_id=Ghir_D10 type=exon	61	14	8.27	1
	22	Ghir_A09G007820.1.exon1 transcript=Ghir_A09G007820.1 gene=Ghir_A09G007820 seq_id=Ghir_A09 type=exon	61	14	8.27	1
	23	Ghir_D07G003540.1.exon1 transcript=Ghir_D07G003540.1 gene=Ghir_D07G003540 seq_id=Ghir_D07 type=exon	61	14	8.27	1
	24	Ghir_A07G016140.2.exon3 transcript=Ghir_A07G016140.2 gene=Ghir_A07G016140 seq_id=Ghir_A07 type=exon	78	14	8.27	0.944
	25	Ghir_A07G016140.1.exon4 transcript=Ghir_A07G016140.1 gene=Ghir_A07G016140 seq_id=Ghir_A07 type=exon	78	14	8.27	0.944
	26	Ghir_A06G020390.2.exon1 transcript=Ghir_A06G020390.2 gene=Ghir_A06G020390 seq_id=Ghir_A06 type=exon	61	14	8.27	1
	27	Ghir_D05G018590.2.exon4 transcript=Ghir_D05G018590.2 gene=Ghir_D05G018590 seq_id=Ghir_D05 type=exon	61	14	8.27	1
	28	Ghir_D05G018590.1.exon4 transcript=Ghir_D05G018590.1 gene=Ghir_D05G018590 seq_id=Ghir_D05 type=exon	61	14	8.27	1
	29	Ghir_A05G018580.3.exon4 transcript=Ghir_A05G018580.3 gene=Ghir_A05G018580 seq_id=Ghir_A05 type=exon	61	14	8.27	1
	30	Ghir_A05G018580.2.exon4 transcript=Ghir_A05G018580.2 gene=Ghir_A05G018580 seq_id=Ghir_A05 type=exon	61	14	8.27	1
	31	Ghir_A05G018580.1.exon4 transcript=Ghir_A05G018580.1 gene=Ghir_A05G018580 seq_id=Ghir_A05 type=exon	61	14	8.27	1
	32	Ghir_D04G017550.1.exon1 transcript=Ghir_D04G017550.1 gene=Ghir_D04G017550 seq_id=Ghir_D04 type=exon	61	14	8.27	1
	33	Ghir_D03G010580.2.exon1 transcript=Ghir_D03G010580.2 gene=Ghir_D03G010580 seq_id=Ghir_D03 type=exon	61	14	8.27	1
	34	Ghir_D03G010580.1.exon1 transcript=Ghir_D03G010580.1 gene=Ghir_D03G010580 seq_id=Ghir_D03 type=exon	61	14	8.27	1
	35	Ghir_D03G004880.5.exon14 transcript=Ghir_D03G004880.5 gene=Ghir_D03G004880 seq_id=Ghir_D03 type=exon	78	14	8.27	0.944
	36	Ghir_D03G004880.3.exon13 transcript=Ghir_D03G004880.3 gene=Ghir_D03G004880 seq_id=Ghir_D03 type=exon	78	14	8.27	0.944
	37	Ghir_D03G004880.2.exon14 transcript=Ghir_D03G004880.2 gene=Ghir_D03G004880 seq_id=Ghir_D03 type=exon	78	14	8.27	0.944
	38	Ghir_D03G004880.1.exon14 transcript=Ghir_D03G004880.1 gene=Ghir_D03G004880 seq_id=Ghir_D03 type=exon	78	14	8.27	0.944
	39	Ghir_D03G004880.4.exon15 transcript=Ghir_D03G004880.4 gene=Ghir_D03G004880 seq_id=Ghir_D03 type=exon	78	14	8.27	0.944
	40	Ghir_A03G008140.2.exon1 transcript=Ghir_A03G008140.2 gene=Ghir_A03G008140 seq_id=Ghir_A03 type=exon	61	14	8.27	1
	41	Ghir_A03G008140.1.exon1 transcript=Ghir_A03G008140.1 gene=Ghir_A03G008140 seq_id=Ghir_A03 type=exon	61	14	8.27	1
	42	Ghir_A01G012060.1.exon2 transcript=Ghir_A01G012060.1 gene=Ghir_A01G012060 seq_id=Ghir_A01 type=exon	61	14	8.27	1
	43	Ghir_A01G009820.1.exon4 transcript=Ghir_A01G009820.1 gene=Ghir_A01G009820 seq_id=Ghir_A01 type=exon	61	14	8.27	1
sgRNA-E	1	Ghir_A03G022350.1.exon2 transcript=Ghir_A03G022350.1 gene=Ghir_A03G022350 seq_id=Ghir_A03 type=exon	91	17	1.34×10-1	0.952
	2	Ghir_A02G015220.2.exon13 transcript=Ghir_A02G015220.2 gene=Ghir_A02G015220 seq_id=Ghir_A02 type=exon	70	16	5.29×10-1	1
	3	Ghir_A02G015220.1.exon14 transcript=Ghir_A02G015220.1 gene=Ghir_A02G015220 seq_id=Ghir_A02 type=exon	70	16	5.29×10-1	1
	4	Ghir_D08G023340.1.exon2 transcript=Ghir_D08G023340.1 gene=Ghir_D08G023340 seq_id=Ghir_D08 type=exon	70	16	5.29×10-1	1
	5	Ghir_A12G028160.1.exon1 transcript=Ghir_A12G028160.1 gene=Ghir_A12G028160 seq_id=Ghir_A12 type=exon	65	15	2.09	1
	6	Ghir_A08G026330.1.exon1 transcript=Ghir_A08G026330.1 gene=Ghir_A08G026330 seq_id=Ghir_A08 type=exon	65	15	2.09	1
	7	Ghir_A02G000350.1.exon1 transcript=Ghir_A02G000350.1 gene=Ghir_A02G000350 seq_id=Ghir_A02 type=exon	83	15	2.09	0.947
	8	Ghir_A11G018540.1.exon2 transcript=Ghir_A11G018540.1 gene=Ghir_A11G018540 seq_id=Ghir_A11 type=exon	83	15	2.09	0.947
	9	Ghir_D11G018720.1.exon2 transcript=Ghir_D11G018720.1 gene=Ghir_D11G018720 seq_id=Ghir_D11 type=exon	83	15	2.09	0.947
	10	Ghir_A10G006600.2.exon1 transcript=Ghir_A10G006600.2 gene=Ghir_A10G006600 seq_id=Ghir_A10 type=exon	65	15	2.09	1
	11	Ghir_A10G006600.1.exon2 transcript=Ghir_A10G006600.1 gene=Ghir_A10G006600 seq_id=Ghir_A10 type=exon	65	15	2.09	1
	12	Ghir_D13G019370.1.exon1 transcript=Ghir_D13G019370.1 gene=Ghir_D13G019370 seq_id=Ghir_D13 type=exon	78	14	8.27	0.944
	13	Ghir_A10G023770.1.exon1 transcript=Ghir_A10G023770.1 gene=Ghir_A10G023770 seq_id=Ghir_A10 type=exon	78	14	8.27	0.944
	14	Ghir_D07G003540.1.exon1 transcript=Ghir_D07G003540.1 gene=Ghir_D07G003540 seq_id=Ghir_D07 type=exon	61	14	8.27	1
	15	Ghir_A06G020390.2.exon1 transcript=Ghir_A06G020390.2 gene=Ghir_A06G020390 seq_id=Ghir_A06 type=exon	61	14	8.27	1
	16	Ghir_D01G002860.2.exon1 transcript=Ghir_D01G002860.2 gene=Ghir_D01G002860 seq_id=Ghir_D01 type=exon	78	14	8.27	0.944
	17	Ghir_D01G002860.1.exon1 transcript=Ghir_D01G002860.1 gene=Ghir_D01G002860 seq_id=Ghir_D01 type=exon	78	14	8.27	0.944
	18	Ghir_D13G015470.1.exon4 transcript=Ghir_D13G015470.1 gene=Ghir_D13G015470 seq_id=Ghir_D13 type=exon	61	14	8.27	1
	19	Ghir_A13G014780.1.exon4 transcript=Ghir_A13G014780.1 gene=Ghir_A13G014780 seq_id=Ghir_A13 type=exon	61	14	8.27	1
	20	Ghir_A11G029340.3.exon18 transcript=Ghir_A11G029340.3 gene=Ghir_A11G029340 seq_id=Ghir_A11 type=exon	61	14	8.27	1
	21	Ghir_A11G029340.2.exon19 transcript=Ghir_A11G029340.2 gene=Ghir_A11G029340 seq_id=Ghir_A11 type=exon	61	14	8.27	1
	22	Ghir_A11G029340.1.exon19 transcript=Ghir_A11G029340.1 gene=Ghir_A11G029340 seq_id=Ghir_A11 type=exon	61	14	8.27	1
	23	Ghir_A11G029230.2.exon1 transcript=Ghir_A11G029230.2 gene=Ghir_A11G029230 seq_id=Ghir_A11 type=exon	61	14	8.27	1
	24	Ghir_A11G029230.1.exon1 transcript=Ghir_A11G029230.1 gene=Ghir_A11G029230 seq_id=Ghir_A11 type=exon	61	14	8.27	1
	25	Ghir_D10G001870.1.exon1 transcript=Ghir_D10G001870.1 gene=Ghir_D10G001870 seq_id=Ghir_D10 type=exon	61	14	8.27	1
	26	Ghir_D09G005530.1.exon1 transcript=Ghir_D09G005530.1 gene=Ghir_D09G005530 seq_id=Ghir_D09 type=exon	61	14	8.27	1
	27	Ghir_D09G005530.2.exon1 transcript=Ghir_D09G005530.2 gene=Ghir_D09G005530 seq_id=Ghir_D09 type=exon	61	14	8.27	1
	28	Ghir_A09G007820.1.exon1 transcript=Ghir_A09G007820.1 gene=Ghir_A09G007820 seq_id=Ghir_A09 type=exon	61	14	8.27	1
	29	Ghir_A08G017840.3.exon3 transcript=Ghir_A08G017840.3 gene=Ghir_A08G017840 seq_id=Ghir_A08 type=exon	78	14	8.27	0.944
	30	Ghir_A08G017840.2.exon4 transcript=Ghir_A08G017840.2 gene=Ghir_A08G017840 seq_id=Ghir_A08 type=exon	78	14	8.27	0.944
	31	Ghir_A08G017840.1.exon5 transcript=Ghir_A08G017840.1 gene=Ghir_A08G017840 seq_id=Ghir_A08 type=exon	78	14	8.27	0.944
	32	Ghir_A08G017840.4.exon5 transcript=Ghir_A08G017840.4 gene=Ghir_A08G017840 seq_id=Ghir_A08 type=exon	78	14	8.27	0.944
	33	Ghir_D08G018740.2.exon4 transcript=Ghir_D08G018740.2 gene=Ghir_D08G018740 seq_id=Ghir_D08 type=exon	78	14	8.27	0.944
	34	Ghir_D08G018740.1.exon4 transcript=Ghir_D08G018740.1 gene=Ghir_D08G018740 seq_id=Ghir_D08 type=exon	78	14	8.27	0.944
	35	Ghir_D05G018590.2.exon4 transcript=Ghir_D05G018590.2 gene=Ghir_D05G018590 seq_id=Ghir_D05 type=exon	61	14	8.27	1
	36	Ghir_D05G018590.1.exon4 transcript=Ghir_D05G018590.1 gene=Ghir_D05G018590 seq_id=Ghir_D05 type=exon	61	14	8.27	1
	37	Ghir_A05G018580.3.exon4 transcript=Ghir_A05G018580.3 gene=Ghir_A05G018580 seq_id=Ghir_A05 type=exon	61	14	8.27	1
	38	Ghir_A05G018580.2.exon4 transcript=Ghir_A05G018580.2 gene=Ghir_A05G018580 seq_id=Ghir_A05 type=exon	61	14	8.27	1
	39	Ghir_A05G018580.1.exon4 transcript=Ghir_A05G018580.1 gene=Ghir_A05G018580 seq_id=Ghir_A05 type=exon	61	14	8.27	1
	40	Ghir_D04G017550.1.exon1 transcript=Ghir_D04G017550.1 gene=Ghir_D04G017550 seq_id=Ghir_D04 type=exon	61	14	8.27	1
	41	Ghir_D04G001470.3.exon1 transcript=Ghir_D04G001470.3 gene=Ghir_D04G001470 seq_id=Ghir_D04 type=exon	78	14	8.27	0.944
	42	Ghir_D04G001470.2.exon1 transcript=Ghir_D04G001470.2 gene=Ghir_D04G001470 seq_id=Ghir_D04 type=exon	78	14	8.27	0.944
	43	Ghir_D04G001470.1.exon1 transcript=Ghir_D04G001470.1 gene=Ghir_D04G001470 seq_id=Ghir_D04 type=exon	78	14	8.27	0.944
	44	Ghir_A03G018950.1.exon8 transcript=Ghir_A03G018950.1 gene=Ghir_A03G018950 seq_id=Ghir_A03 type=exon	61	14	8.27	1
	45	Ghir_D02G020290.1.exon8 transcript=Ghir_D02G020290.1 gene=Ghir_D02G020290 seq_id=Ghir_D02 type=exon	61	14	8.27	1
sgRNA-F	1	Ghir_D13G019370.1.exon1 transcript=Ghir_D13G019370.1 gene=Ghir_D13G019370 seq_id=Ghir_D13 type=exon	87	20	2.17×10-3	1
	2	Ghir_D10G011430.1.exon2 transcript=Ghir_D10G011430.1 gene=Ghir_D10G011430 seq_id=Ghir_D10 type=exon	87	16	5.29×10-1	0.95
	5	Ghir_D06G002440.2.exon7 transcript=Ghir_D06G002440.2 gene=Ghir_D06G002440 seq_id=Ghir_D06 type=exon	70	16	5.29×10-1	1
	6	Ghir_A11G031030.2.exon3 transcript=Ghir_A11G031030.2 gene=Ghir_A11G031030 seq_id=Ghir_A11 type=exon	65	15	2.09	1
	7	Ghir_D11G004130.1.exon1 transcript=Ghir_D11G004130.1 gene=Ghir_D11G004130 seq_id=Ghir_D11 type=exon	65	15	2.09	1
	8	Ghir_A10G016290.2.exon3 transcript=Ghir_A10G016290.2 gene=Ghir_A10G016290 seq_id=Ghir_A10 type=exon	65	15	2.09	1
	9	Ghir_D10G008980.3.exon2 transcript=Ghir_D10G008980.3 gene=Ghir_D10G008980 seq_id=Ghir_D10 type=exon	65	15	2.09	1
	10	Ghir_A09G008060.2.exon3 transcript=Ghir_A09G008060.2 gene=Ghir_A09G008060 seq_id=Ghir_A09 type=exon	65	15	2.09	1
	11	Ghir_D07G023900.1.exon6 transcript=Ghir_D07G023900.1 gene=Ghir_D07G023900 seq_id=Ghir_D07 type=exon	65	15	2.09	1
	12	Ghir_D07G023900.2.exon7 transcript=Ghir_D07G023900.2 gene=Ghir_D07G023900 seq_id=Ghir_D07 type=exon	65	15	2.09	1
	13	Ghir_A01G014310.5.exon6 transcript=Ghir_A01G014310.5 gene=Ghir_A01G014310 seq_id=Ghir_A01 type=exon	65	15	2.09	1
	14	Ghir_D01G015250.5.exon6 transcript=Ghir_D01G015250.5 gene=Ghir_D01G015250 seq_id=Ghir_D01 type=exon	65	15	2.09	1
	15	Ghir_D01G015250.3.exon6 transcript=Ghir_D01G015250.3 gene=Ghir_D01G015250 seq_id=Ghir_D01 type=exon	65	15	2.09	1
	16	Ghir_D13G022400.3.exon1 transcript=Ghir_D13G022400.3 gene=Ghir_D13G022400 seq_id=Ghir_D13 type=exon	61	14	8.27	1
	17	Ghir_D13G022400.2.exon1 transcript=Ghir_D13G022400.2 gene=Ghir_D13G022400 seq_id=Ghir_D13 type=exon	61	14	8.27	1
	18	Ghir_D13G022400.1.exon1 transcript=Ghir_D13G022400.1 gene=Ghir_D13G022400 seq_id=Ghir_D13 type=exon	61	14	8.27	1
	19	Ghir_A13G021560.2.exon1 transcript=Ghir_A13G021560.2 gene=Ghir_A13G021560 seq_id=Ghir_A13 type=exon	61	14	8.27	1
	20	Ghir_A13G021560.1.exon1 transcript=Ghir_A13G021560.1 gene=Ghir_A13G021560 seq_id=Ghir_A13 type=exon	61	14	8.27	1
	21	Ghir_A12G017310.1.exon2 transcript=Ghir_A12G017310.1 gene=Ghir_A12G017310 seq_id=Ghir_A12 type=exon	61	14	8.27	1
	22	Ghir_D12G017530.1.exon2 transcript=Ghir_D12G017530.1 gene=Ghir_D12G017530 seq_id=Ghir_D12 type=exon	61	14	8.27	1
	23	Ghir_D12G017530.2.exon2 transcript=Ghir_D12G017530.2 gene=Ghir_D12G017530 seq_id=Ghir_D12 type=exon	61	14	8.27	1
	24	Ghir_D12G017530.3.exon2 transcript=Ghir_D12G017530.3 gene=Ghir_D12G017530 seq_id=Ghir_D12 type=exon	61	14	8.27	1
	25	Ghir_A10G020670.4.exon6 transcript=Ghir_A10G020670.4 gene=Ghir_A10G020670 seq_id=Ghir_A10 type=exon	78	14	8.27	0.944
	26	Ghir_A10G020670.3.exon5 transcript=Ghir_A10G020670.3 gene=Ghir_A10G020670 seq_id=Ghir_A10 type=exon	78	14	8.27	0.944
	27	Ghir_A10G020670.2.exon5 transcript=Ghir_A10G020670.2 gene=Ghir_A10G020670 seq_id=Ghir_A10 type=exon	78	14	8.27	0.944
	28	Ghir_A10G020670.1.exon6 transcript=Ghir_A10G020670.1 gene=Ghir_A10G020670 seq_id=Ghir_A10 type=exon	78	14	8.27	0.944
	29	Ghir_A10G007650.1.exon13 transcript=Ghir_A10G007650.1 gene=Ghir_A10G007650 seq_id=Ghir_A10 type=exon	61	14	8.27	1
	30	Ghir_D09G024610.3.exon1 transcript=Ghir_D09G024610.3 gene=Ghir_D09G024610 seq_id=Ghir_D09 type=exon	61	14	8.27	1
	31	Ghir_D09G024610.2.exon1 transcript=Ghir_D09G024610.2 gene=Ghir_D09G024610 seq_id=Ghir_D09 type=exon	61	14	8.27	1
	32	Ghir_D09G024610.1.exon1 transcript=Ghir_D09G024610.1 gene=Ghir_D09G024610 seq_id=Ghir_D09 type=exon	61	14	8.27	1
	33	Ghir_D09G024610.4.exon1 transcript=Ghir_D09G024610.4 gene=Ghir_D09G024610 seq_id=Ghir_D09 type=exon	61	14	8.27	1
	34	Ghir_D08G011160.3.exon4 transcript=Ghir_D08G011160.3 gene=Ghir_D08G011160 seq_id=Ghir_D08 type=exon	78	14	8.27	0.944
	35	Ghir_D08G011160.2.exon5 transcript=Ghir_D08G011160.2 gene=Ghir_D08G011160 seq_id=Ghir_D08 type=exon	78	14	8.27	0.944
	36	Ghir_D08G011160.1.exon6 transcript=Ghir_D08G011160.1 gene=Ghir_D08G011160 seq_id=Ghir_D08 type=exon	78	14	8.27	0.944
	37	Ghir_D08G001470.6.exon6 transcript=Ghir_D08G001470.6 gene=Ghir_D08G001470 seq_id=Ghir_D08 type=exon	61	14	8.27	1
	38	Ghir_D08G001470.14.exon6 transcript=Ghir_D08G001470.14 gene=Ghir_D08G001470 seq_id=Ghir_D08 type=exon	61	14	8.27	1
	39	Ghir_D08G001470.5.exon6 transcript=Ghir_D08G001470.5 gene=Ghir_D08G001470 seq_id=Ghir_D08 type=exon	61	14	8.27	1
	40	Ghir_D08G001470.13.exon7 transcript=Ghir_D08G001470.13 gene=Ghir_D08G001470 seq_id=Ghir_D08 type=exon	61	14	8.27	1
	41	Ghir_D07G012440.1.exon4 transcript=Ghir_D07G012440.1 gene=Ghir_D07G012440 seq_id=Ghir_D07 type=exon	78	14	8.27	0.944
	42	Ghir_A07G023960.1.exon1 transcript=Ghir_A07G023960.1 gene=Ghir_A07G023960 seq_id=Ghir_A07 type=exon	61	14	8.27	1
	43	Ghir_A06G009390.1.exon15 transcript=Ghir_A06G009390.1 gene=Ghir_A06G009390 seq_id=Ghir_A06 type=exon	61	14	8.27	1
	44	Ghir_D05G037240.3.exon3 transcript=Ghir_D05G037240.3 gene=Ghir_D05G037240 seq_id=Ghir_D05 type=exon	78	14	8.27	0.944
	45	Ghir_D05G037240.2.exon4 transcript=Ghir_D05G037240.2 gene=Ghir_D05G037240 seq_id=Ghir_D05 type=exon	78	14	8.27	0.944
	46	Ghir_D05G037240.1.exon4 transcript=Ghir_D05G037240.1 gene=Ghir_D05G037240 seq_id=Ghir_D05 type=exon	78	14	8.27	0.944
	47	Ghir_D05G037240.6.exon4 transcript=Ghir_D05G037240.6 gene=Ghir_D05G037240 seq_id=Ghir_D05 type=exon	78	14	8.27	0.944
	48	Ghir_D05G037240.5.exon4 transcript=Ghir_D05G037240.5 gene=Ghir_D05G037240 seq_id=Ghir_D05 type=exon	78	14	8.27	0.944
	49	Ghir_D05G037240.4.exon5 transcript=Ghir_D05G037240.4 gene=Ghir_D05G037240 seq_id=Ghir_D05 type=exon	78	14	8.27	0.944
	50	Ghir_D05G008200.1.exon4 transcript=Ghir_D05G008200.1 gene=Ghir_D05G008200 seq_id=Ghir_D05 type=exon	61	14	8.27	1
	51	Ghir_A05G034590.1.exon24 transcript=Ghir_A05G034590.1 gene=Ghir_A05G034590 seq_id=Ghir_A05 type=exon	61	14	8.27	1
	52	Ghir_A05G016120.1.exon1 transcript=Ghir_A05G016120.1 gene=Ghir_A05G016120 seq_id=Ghir_A05 type=exon	61	14	8.27	1
	53	Ghir_A05G008370.1.exon3 transcript=Ghir_A05G008370.1 gene=Ghir_A05G008370 seq_id=Ghir_A05 type=exon	61	14	8.27	1
	54	Ghir_A05G006400.1.exon2 transcript=Ghir_A05G006400.1 gene=Ghir_A05G006400 seq_id=Ghir_A05 type=exon	61	14	8.27	1
	55	Ghir_D04G007740.1.exon24 transcript=Ghir_D04G007740.1 gene=Ghir_D04G007740 seq_id=Ghir_D04 type=exon	61	14	8.27	1
	56	Ghir_D04G007740.2.exon24 transcript=Ghir_D04G007740.2 gene=Ghir_D04G007740 seq_id=Ghir_D04 type=exon	61	14	8.27	1
	57	Ghir_D03G018020.1.exon1 transcript=Ghir_D03G018020.1 gene=Ghir_D03G018020 seq_id=Ghir_D03 type=exon	61	14	8.27	1
	58	Ghir_A03G001190.1.exon1 transcript=Ghir_A03G001190.1 gene=Ghir_A03G001190 seq_id=Ghir_A03 type=exon	61	14	8.27	1
	59	Ghir_A01G008310.1.exon3 transcript=Ghir_A01G008310.1 gene=Ghir_A01G008310 seq_id=Ghir_A01 type=exon	61	14	8.27	1
	60	Ghir_A01G008310.2.exon4 transcript=Ghir_A01G008310.2 gene=Ghir_A01G008310 seq_id=Ghir_A01 type=exon	61	14	8.27	1
